# Supplementary material for: Calcium Phosphate Cements Combined with Blood as a Promising Tool for the Treatment of Bone Marrow Lesions
Source: J Funct Biomater. 2023 Apr 7;14(4):204. doi: 10.3390/jfb14040204 (PMC10143268; doi:10.3390/jfb14040204)
Supplement: Supplementary file 1 [file jfb-14-00204-s001.zip]

Archive with 1 entries (1 files):
- jfb-2274345-supplementary.pdf
